# Supplementary material for: Epibiont communities on mussels in relation to parasitism and location in the rocky intertidal zone
Source: FEMS Microbiol Ecol. 2024 Aug 13;100(9):fiae101. doi: 10.1093/femsec/fiae101 (PMC11385189; doi:10.1093/femsec/fiae101)
Supplement: fiae101_Supplemental_Files [file fiae101_supplemental_files.zip]

Archive with 5 entries (5 files):
- Mussel_microbiome_REVISED_Supplementary data_Figures_16-June-2024.docx
- supp data SI_Table1.xlsx
- supp data SI_Table2.xlsx
- supp data SI_Table3.xlsx
- supp data SI_Table4.xlsx
