# Supplementary material for: Epibiont communities on mussels in relation to parasitism and location in the rocky intertidal zone
Source: FEMS Microbiol Ecol. 2024 Aug 13;100(9):fiae101. doi: 10.1093/femsec/fiae101 (PMC11385189; doi:10.1093/femsec/fiae101)
Supplement: fiae101_Supplemental_Files [file fiae101_supplemental_files.zip › supp data SI_Table1.xlsx]

## Sheet: Sheet1
Treatment	Taxa	Specificity (A)	Fidelity (B)	IndVal statistic	p-value
Empty	unknown_Rhodobacteraceae	0.598	1	0.774	0.035
	Maribacter	0.71	0.771	0.74	0.026
	unknown_Alphaproteobacteria	0.704	0.6	0.65	0.031
	Zobellia	1	0.229	0.478	0.007
	unknown_DEV007	0.868	0.257	0.473	0.024
Treatment	Taxa	Specificity (A)	Fidelity (B)	IndVal statistic	p-value
Live	Maribius	0.952	0.257	0.495	0.028
