# Supplementary material for: Epibiont communities on mussels in relation to parasitism and location in the rocky intertidal zone
Source: FEMS Microbiol Ecol. 2024 Aug 13;100(9):fiae101. doi: 10.1093/femsec/fiae101 (PMC11385189; doi:10.1093/femsec/fiae101)
Supplement: fiae101_Supplemental_Files [file fiae101_supplemental_files.zip › supp data SI_Table2.xlsx]

## Sheet: Sheet1
Site comparison	Df	SumsOfSqs	F Model	R2	p-value	p-adjusted
Bluestone Point vs. Crazytown	1	1.3	3.84	0.15	0.002	0.012
Bluestone Point vs. Otter Point	1	1.2	4.11	0.18	0.001	0.006
Bluestone Point vs. Platform 6 and 3/4	1	1.49	4.65	0.21	0.001	0.006
Crazytown vs. Otter Point	1	1.31	3.94	0.15	0.002	0.006
Crazytown vs. Platform 6 and 3/4	1	0.59	1.66	0.07	0.072	0.432
Otter Point vs. Platform 6 and 3/4	1	1.69	5.38	0.22	0.001	0.006
