# Supplementary material for: Epibiont communities on mussels in relation to parasitism and location in the rocky intertidal zone
Source: FEMS Microbiol Ecol. 2024 Aug 13;100(9):fiae101. doi: 10.1093/femsec/fiae101 (PMC11385189; doi:10.1093/femsec/fiae101)
Supplement: fiae101_Supplemental_Files [file fiae101_supplemental_files.zip › supp data SI_Table3.xlsx]

## Sheet: Sheet1
Treatment comparison at low elevations	Df	SumsOfSqs	F Model	R2	p-value	p-adjusted
Empty vs. Live	1	0.28	0.84	0.37	0.61	1
Empty vs. Live control	1	0.94	2.58	0.11	0.01	0.03
Live vs. Live control	1	0.9	2.44	0.1	0.009	0.027
All transplants by elevation category	Df	SumsOfSqs	F Model	R2	p-value
Site	3	5.53	6.24	0.12	0.001
Elevation category	2	3.09	5.22	0.07	0.001
