# Supplementary material for: Epibiont communities on mussels in relation to parasitism and location in the rocky intertidal zone
Source: FEMS Microbiol Ecol. 2024 Aug 13;100(9):fiae101. doi: 10.1093/femsec/fiae101 (PMC11385189; doi:10.1093/femsec/fiae101)
Supplement: fiae101_Supplemental_Files [file fiae101_supplemental_files.zip › supp data SI_Table4.xlsx]

## Sheet: Experimental_Indval_SI_Table_4
Experimental manipulation samples	A	B	IndVal stat	p-value
Litorimonas	0.7426	0.9852	0.855	0.001
unknown_Rhizobiaceae	0.7208	0.9926	0.846	0.001
Rubrivirga	0.7699	0.8889	0.827	0.001
unknown_Chloroplast	0.6971	0.9704	0.822	0.002
Nonlabens	0.7616	0.837	0.798	0.001
Aureispira	0.7593	0.8222	0.79	0.001
Lewinella	0.6228	0.9926	0.786	0.003
Pleurocapsa_PCC-7319	0.6072	1	0.779	0.002
Live control samples	A	B	IndVal stat	p-value
Portibacter	0.90108	0.82222	0.861	0.001
unknown_Flavobacteriaceae	0.74005	0.95556	0.841	0.001
Ilumatobacter	0.88769	0.77778	0.831	0.001
Maribacter	0.75386	0.91111	0.829	0.001
unknown_Saprospiraceae	0.65909	1	0.812	0.001
unknown_Gammaproteobacteria	0.75151	0.86667	0.807	0.001
Sphingorhabdus	0.91376	0.71111	0.806	0.001
Granulosicoccus	0.64525	1	0.803	0.003
unknown_Chitinophagales	0.79602	0.8	0.798	0.001
Loktanella	0.77428	0.82222	0.798	0.001
Rubripirellula	0.86514	0.73333	0.797	0.001
Ulvibacter	0.7472	0.84444	0.794	0.001
Pseudahrensia	0.64434	0.97778	0.794	0.018
unknown_Planctomycetales	0.87816	0.71111	0.79	0.001
unknown_Flavobacteriales	0.87764	0.71111	0.79	0.001
Blastopirellula	0.87708	0.71111	0.79	0.001
Truepera	0.83536	0.73333	0.783	0.001
Planktotalea	0.90386	0.66667	0.776	0.001
unknown_NS9_marine_group	0.86863	0.68889	0.774	0.001
unknown_Alphaproteobacteria	0.68236	0.86667	0.769	0.01
Taibaiella	0.88039	0.66667	0.766	0.001
unknown_NS11-12_marine_group	0.90176	0.64444	0.762	0.001
unknown_OM190	0.90107	0.64444	0.762	0.001
Parasphingopyxis	0.9305	0.62222	0.761	0.001
Sulfitobacter	0.76011	0.75556	0.758	0.001
unknown_DEV007	0.80458	0.71111	0.756	0.001
Winogradskyella	0.75645	0.75556	0.756	0.001
unknown_Microtrichaceae	0.94545	0.6	0.753	0.001
unknown_Pirellulaceae	0.91142	0.62222	0.753	0.001
Rhodopirellula	0.79654	0.71111	0.753	0.001
Robiginitomaculum	0.90502	0.62222	0.75	0.001
unknown_Rubinisphaeraceae	0.87274	0.64444	0.75	0.001
Subgroup_10	0.90296	0.62222	0.75	0.001
